# Supplementary material for: Genomic analysis of Nigerian indigenous chickens reveals their genetic diversity and adaptation to heat-stress
Source: Sci Rep. 2024 Jan 26;14:2209. doi: 10.1038/s41598-024-52569-4 (PMC10817956; doi:10.1038/s41598-024-52569-4)
Supplement: Supplementary file 2 — Supplementary Tables. [file 41598_2024_52569_MOESM2_ESM.xlsx]

## Sheet: Table S1
Table S1: Descriptive statistics of whole-genome sequencing and genetic diversity analyses in Nigerian Indigenous Chicken populations
Population	No. of samples	Total SNPs	Inbreeding coefficient (F)	Nucleotide diversity (π)	% Heterozygous SNPs	Seq coverage (X)	Group in LD decay	Sample size for LD decay
DakanKaru	10	10902651	0.019	0.0034	29.76	55	1	10
Degema	10	10686758	0.019	0.0031	28.24	66	2	10
Odenkume	10	10553277	-0.017	0.0031	29.82	60	3	10
Gitta Mbasha	10	11781070	0.046	0.0034	27.33	62	4	90
Isiokpo	10	11791901	0.042	0.0035	27.87	73	4
Jiga	4	8904888	0.01	0.0032	33.9	67	4
Karu	10	11686153	0.016	0.0033	27.71	59	4
KWT	6	9991722	0.038	0.0032	30.57	50	4
Ogbondoroko	10	11690468	0.017	0.0033	27.78	84	4
Okpofe	10	11258930	0.0003	0.0035	30.46	80	4
Sabiyal	6	9833868	0.034	0.0031	29.96	70	4
Sanchitagi	10	11894082	-0.001	0.0033	28.18	57	4
Senchi	4	9248477	0.011	0.0034	35.17	53	4
WatKaru	10	11321073	0.044	0.0034	28.25	68	4

## Sheet: Table S2
Table S2: Summary of Signature Selection Analysis for this study
Population	Sample No	Analyses	Total windows	Candidate windows/regions*	No. of gene overlapped
Hot region*	87	Hp	92936	13	16
Hot-arid; hot-humid	10;10	Fst	92828	418	254
		XPEHH	92174	69	34
		Fst-XPEHH	-	31	37
*The hot region (87 samples) only applied Hp analysis
*SSA criterion for ZHp is p-value < 0.01; ZHp ≤ -4.00
*SSA criterion for for ZFst is p-value < 0.01; ZFst ≥ 3.75
*SSA criterion for for XPEHH is p-value < 0.01; |XPEHH| ≥ 2.6

## Sheet: Table S3
Table S3: Selection Signature Regions and Overlapped Genes in the Hot Region Based on Hp Analysis
SSRs	Hp	ZHp	Gene ID	Gene name	QTL
1_90830000_90850000	0.0149405	-4.26385	none	gene void
1_90840000_90860000	0.0149405	-4.26385	none	gene void
2_131020000_131040000	0.023633	-4.09581	ENSGALG00000050153, ENSGALG00000048571, ENSGALG00000052069	LncRNAs and HSF1 (26 Kb upstream) / nearby gene	QTL 1881: Cloacal bacterial burden after challenge with Salmonella E (Bacteria quantity), QTL 1887: Marek's disease susceptibility
5_41000000_41020000	0.0129265	-4.30278	ENSGALG00000010572, ENSGALG00000047413	TSHR, LncRNA	QTL 2087: Receiving feather pecking
14_210000_230000	0.0217184	-4.13282	none	gene void
14_16010000_16030000	0.0280721	-4.01	ENSGALG00000052399	novel gene, LIPE
22_40000_60000	0.0174692	-4.21497	ENSGALG00000042748, ENSGALG00000050120	SFTPB, novel gene
30_10000_30000	0.0276954	-4.01728	ENSGALG00000047929, ENSGALG00000054240	SLC44A2, LncRNA (nearby gene/16 Kb downstream is ILF3)
30_200000_220000	0.0260134	-4.0498	ENSGALG00000050608	LOC107050992 (nearby gene/16 Kb downstream is CDC37)
32_0_20000	0.0238238	-4.09212	ENSGALG00000053055, ENSGALG00000049533	LOC112530475, LOC101748756
32_590000_610000	0.0213013	-4.14089	ENSGALG00000050634, ENSGALG00000036831, ENSGALG00000047782	LOC112530469, LOC101749846, STRN4 (nearby gene/16 Kb downstream is HIF3A)
Total SSRs: 11
Total genes: 16

## Sheet: Table S4
Table S4: Selection Signature Region Windows Overlapped with Genes (Fst Analysis)
Window positions	pValue Fst	zFst	Gene positions	Gene ID	Gene name
chr3_2440000_2460000	0.000721765	6.5917	chr3_2452396_2454234	ENSGALG00000037957	-
chr3_2440000_2460000	0.000721765	6.5917	chr3_2454326_2458720	ENSGALG00000052361	-
chr3_2350000_2370000	0.00119576	6.34685	chr3_2366624_2408562	ENSGALG00000029476	XPO1
chr2_52110000_52130000	0.00127117	6.29737	chr2_52114900_52118653	ENSGALG00000037863	SEC61G
chr3_2420000_2440000	0.00130349	6.28422	chr3_2416490_2431112	ENSGALG00000038549	-
chr3_2000000_2020000	0.00142198	6.23498	chr3_2015399_2032464	ENSGALG00000007853	PAPOLG
chr3_2070000_2090000	0.00143276	6.23271	chr3_2054432_2088375	ENSGALG00000007845	REL
chr3_2120000_2140000	0.00159435	6.137	chr3_2090438_2124498	ENSGALG00000007835	PUS10
chr3_2480000_2500000	0.00198216	5.90116	chr3_2484037_2494920	ENSGALG00000038727	-
chr3_2480000_2500000	0.00198216	5.90116	chr3_2498664_2510499	ENSGALG00000054844	-
chr3_2200000_2220000	0.00207911	5.84966	chr3_2219253_2362677	ENSGALG00000004455	USP34
chr3_2200000_2220000	0.00207911	5.84966	chr3_2211234_2219474	ENSGALG00000004483	AHSA2P
chr3_2200000_2220000	0.00207911	5.84966	chr3_2164308_2210774	ENSGALG00000023934	-
chr2_52030000_52050000	0.0021222	5.82231	chr2_52035576_52066214	ENSGALG00000051562	-
chr3_2130000_2150000	0.00221916	5.76666	chr3_2124833_2132004	ENSGALG00000007832	PEX13
chr2_52130000_52150000	0.00230534	5.71004	chr2_52146122_52150477	ENSGALG00000052638	-
chr2_52740000_52760000	0.0023592	5.68875	chr2_52742066_52742380	ENSGALG00000024970	RF00100
chr2_51650000_51670000	0.0025962	5.60892	chr2_51667751_51737491	ENSGALG00000042773	VOPP1
chr2_27230000_27250000	0.00269315	5.55259	chr2_27200312_27240938	ENSGALG00000052129	-
chr4_63530000_63550000	0.0027147	5.54479	chr4_63544512_63554523	ENSGALG00000054740	-
chr1_16570000_16590000	0.00279011	5.50959	chr1_16575322_16618477	ENSGALG00000048010	-
chr2_51750000_51770000	0.00281165	5.49716	chr2_51744317_51778751	ENSGALG00000032570	LANCL2
chr11_11450000_11470000	0.00288706	5.45332	chr11_11456934_11459727	ENSGALG00000048138	-
chr2_52670000_52690000	0.00304865	5.38608	chr2_52664033_53001435	ENSGALG00000040298	TPK1
chr11_11390000_11410000	0.00308097	5.3766	chr11_11391260_11418784	ENSGALG00000005251	CMTM4
chr2_51880000_51900000	0.00315638	5.34509	chr2_51811979_51959426	ENSGALG00000038089	EGFR
chr3_2140000_2160000	0.00318869	5.31836	chr3_2132841_2156058	ENSGALG00000007825	KIAA1841
chr2_51150000_51170000	0.00349033	5.1872	chr2_51155640_51158032	ENSGALG00000037258	MRPL32
chr2_51150000_51170000	0.00349033	5.1872	chr2_51148711_51155283	ENSGALG00000039387	PSMA2
chr2_53110000_53130000	0.00356573	5.15034	chr2_53111981_53114971	ENSGALG00000048009	-
chr3_101790000_101810000	0.00364114	5.11151	chr3_101740044_101811358	ENSGALG00000037919	-
chr8_27250000_27270000	0.00368423	5.09519	chr8_27247011_27305546	ENSGALG00000046982	-
chr7_11460000_11480000	0.00378119	5.0131	chr7_11462355_11480366	ENSGALG00000008370	TRAK2
chr1_47250000_47270000	0.00379196	5.00771	chr1_47252692_47283648	ENSGALG00000011569	SCYL2
chr1_47250000_47270000	0.00379196	5.00771	chr1_47242443_47251617	ENSGALG00000040976	ACTR6
chr1_25540000_25560000	0.00382428	5.00054	chr1_25554761_25711679	ENSGALG00000038090	-
chr21_4850000_4870000	0.00387814	4.97955	chr21_4848703_4850283	ENSGALG00000018977	PLA2G5
chr21_4850000_4870000	0.00387814	4.97955	chr21_4848885_4856154	ENSGALG00000023708	UBXN10
chr21_4850000_4870000	0.00387814	4.97955	chr21_4850780_4851888	ENSGALG00000031894	PLA2G2A
chr2_25630000_25650000	0.00388891	4.97338	chr2_25649972_25652063	ENSGALG00000053164	-
chr8_25120000_25140000	0.00392123	4.96028	chr8_25137020_25140893	ENSGALG00000050092	-
chr21_4860000_4880000	0.00401818	4.91293	chr21_4856554_4863754	ENSGALG00000039967	DDX19B
chr5_30580000_30600000	0.00403973	4.90297	chr5_30598319_30751690	ENSGALG00000009723	FMN1
chr1_69050000_69070000	0.00423364	4.83108	chr1_69044298_69089535	ENSGALG00000029308	PNPLA3
chr5_47980000_48000000	0.0042875	4.82308	chr5_47979725_48071473	ENSGALG00000031862	BCL11B
chr7_32960000_32980000	0.00429827	4.82099	chr7_32698929_33027332	ENSGALG00000012421	ARHGAP15
chr5_15250000_15270000	0.00436291	4.79618	chr5_15268799_15289906	ENSGALG00000040530	MUC6
chr2_26790000_26810000	0.00439523	4.78427	chr2_26800480_26802605	ENSGALG00000027757	ARL4A
chr3_3320000_3340000	0.004406	4.78075	chr3_3329005_3331372	ENSGALG00000008359	CD93
chr1_189230000_189250000	0.00450295	4.74854	chr1_189236710_189484068	ENSGALG00000017238	GRM5
chr2_47350000_47370000	0.00451372	4.73819	chr2_47315629_47378660	ENSGALG00000041820	NPSR1
chr2_53120000_53140000	0.00462145	4.71517	chr2_53115961_53167531	ENSGALG00000053949	-
chr6_14860000_14880000	0.00468609	4.70088	chr6_14860665_15164432	ENSGALG00000032308	LRMDA
chr25_3390000_3410000	0.00469686	4.70006	chr25_3364116_3395057	ENSGALG00000027046	INTS3
chr25_3390000_3410000	0.00469686	4.70006	chr25_3397145_3409077	ENSGALG00000048178	SLC27A3
chr3_1000000_1020000	0.00482613	4.64159	chr3_1012633_1024868	ENSGALG00000053251	-
chr2_48060000_48080000	0.00487999	4.61526	chr2_48055793_48060576	ENSGALG00000041625	LSM5
chr11_11430000_11450000	0.00498772	4.56599	chr11_11429327_11442605	ENSGALG00000000424	BNAS2
chr11_11430000_11450000	0.00498772	4.56599	chr11_11440155_11442802	ENSGALG00000005254	CKLF
chr11_11430000_11450000	0.00498772	4.56599	chr11_11442871_11451819	ENSGALG00000034216	TK2
chr18_1150000_1170000	0.00500926	4.56491	chr18_1147194_1152876	ENSGALG00000048396	-
chr3_55370000_55390000	0.00503081	4.55869	chr3_55353525_55514981	ENSGALG00000013941	PDE7B
chr2_28020000_28040000	0.00508467	4.54847	chr2_27838090_28021352	ENSGALG00000010792	AGMO
chr2_28020000_28040000	0.00508467	4.54847	chr2_28039371_28092164	ENSGALG00000010794	MEOX2
chr21_4900000_4920000	0.00509545	4.5461	chr21_4912754_4915107	ENSGALG00000031872	AGMAT
chr21_4900000_4920000	0.00509545	4.5461	chr21_4905098_4911725	ENSGALG00000037593	PINK1
chr21_4900000_4920000	0.00509545	4.5461	chr21_4895881_4903581	ENSGALG00000007382	CDA
chr1_97220000_97240000	0.00512776	4.53935	chr1_97221621_97223333	ENSGALG00000049042	-
chr2_26670000_26690000	0.00513854	4.53761	chr2_26647210_26670962	ENSGALG00000042443	-
chr27_7300000_7320000	0.00523549	4.51136	chr27_7303676_7318189	ENSGALG00000003882	SMARCE1
chr2_53410000_53430000	0.00525703	4.50674	chr2_53411381_53411419	ENSGALG00000052458	-
chr5_15290000_15310000	0.00527858	4.49715	chr5_15307815_15350714	ENSGALG00000006799	AP2A2
chr5_15290000_15310000	0.00527858	4.49715	chr5_15301082_15306647	ENSGALG00000047684	-
chr3_101910000_101930000	0.00530012	4.48545	chr3_101917262_101920259	ENSGALG00000047554	GDF7
chr3_101910000_101930000	0.00530012	4.48545	chr3_101927862_102036252	ENSGALG00000016487	LDAH
chr9_22630000_22650000	0.00536476	4.46634	chr9_22645365_22758490	ENSGALG00000009669	RSRC1
chr2_51620000_51640000	0.00539708	4.45813	chr2_51634186_51637230	ENSGALG00000046897	-
chr21_4920000_4940000	0.00553712	4.4339	chr21_4924612_4930908	ENSGALG00000001366	CASP9
chr21_4920000_4940000	0.00553712	4.4339	chr21_4915876_4924567	ENSGALG00000032832	DNAJC16
chr21_4920000_4940000	0.00553712	4.4339	chr21_4933764_4936536	ENSGALG00000038313	EFHD2
chr21_4920000_4940000	0.00553712	4.4339	chr21_4931591_4933495	ENSGALG00000039406	CTRC
chr8_25100000_25120000	0.00561253	4.42024	chr8_25016403_25163464	ENSGALG00000010692	LRP8
chr5_36840000_36860000	0.0056233	4.41899	chr5_36840165_36842654	ENSGALG00000037632	NKX2-1
chr3_70660000_70680000	0.00564485	4.41481	chr3_70672875_70939143	ENSGALG00000015465	ASCC3
chr2_25360000_25380000	0.00573103	4.38403	chr2_25362771_25368914	ENSGALG00000054716	-
chr21_4940000_4960000	0.00579567	4.36981	chr21_4937113_4940088	ENSGALG00000034761	-
chr21_4940000_4960000	0.00579567	4.36981	chr21_4955138_4962579	ENSGALG00000035819	TMEM51
chr21_4940000_4960000	0.00579567	4.36981	chr21_4950789_4953458	ENSGALG00000051734	-
chr3_101700000_101720000	0.00580644	4.36825	chr3_101704563_101729881	ENSGALG00000037194	-
chr7_11440000_11460000	0.00583876	4.3647	chr7_11449831_11455934	ENSGALG00000008355	CASP8
chr2_21890000_21910000	0.0058603	4.36073	chr2_21788600_22097425	ENSGALG00000009062	CDK14
chr1_75190000_75210000	0.00589262	4.35756	chr1_75057945_75199031	ENSGALG00000014346	TSPAN9
chr3_61920000_61940000	0.00600034	4.31782	chr3_61886380_61968901	ENSGALG00000014876	TBC1D32
chr2_25550000_25570000	0.00612962	4.28455	chr2_25543149_25554298	ENSGALG00000050841	-
chr5_34110000_34130000	0.00620502	4.26614	chr5_34035436_34149368	ENSGALG00000009900	PRKD1
chr3_59390000_59410000	0.00626966	4.24243	chr3_59341240_59399436	ENSGALG00000042607	RSPO3
chr5_12430000_12450000	0.0063343	4.228	chr5_12414762_12510791	ENSGALG00000006220	KCNC1
chr5_12430000_12450000	0.0063343	4.228	chr5_12426499_12483530	ENSGALG00000051468	-
chr7_11420000_11440000	0.00644202	4.21468	chr7_11436084_11444574	ENSGALG00000008346	CASP18
chr7_11420000_11440000	0.00644202	4.21468	chr7_11424788_11432998	ENSGALG00000046494	CASP10
chr1_46790000_46810000	0.00645279	4.21465	chr1_46756976_47167938	ENSGALG00000011549	ANKS1B
chr3_3230000_3250000	0.00657129	4.20123	chr3_3236157_3265532	ENSGALG00000008269	ZC3H6
chr3_101870000_101890000	0.00659284	4.19968	chr3_101863126_101906927	ENSGALG00000016486	HS1BP3
chr1_56370000_56390000	0.00662516	4.19765	chr1_56355824_56376192	ENSGALG00000012812	SVOPL
chr1_56370000_56390000	0.00662516	4.19765	chr1_56379267_56436811	ENSGALG00000012823	TRIM24
chr2_97830000_97850000	0.00668979	4.16888	chr2_97729886_98023150	ENSGALG00000042134	PIEZO2
chr6_13100000_13120000	0.00671134	4.167	chr6_13095236_13103157	ENSGALG00000004809	PPIF
chr6_13100000_13120000	0.00671134	4.167	chr6_13114185_13389295	ENSGALG00000004850	ZMIZ1
chr7_3250000_3270000	0.00673288	4.16166	chr7_3087684_3490215	ENSGALG00000003126	ERBB4
chr5_32610000_32630000	0.00679752	4.15489	chr5_32627666_32704945	ENSGALG00000009847	STXBP6
chr5_32610000_32630000	0.00679752	4.15489	chr5_32613494_32679071	ENSGALG00000053993	-
chr3_250000_270000	0.00682984	4.14905	chr3_234359_253444	ENSGALG00000043545	PNPT1
chr2_27530000_27550000	0.00684061	4.14808	chr2_27388793_27720368	ENSGALG00000033561	DGKB
chr4_79030000_79050000	0.00687293	4.13664	chr4_78931173_79053674	ENSGALG00000029510	STK32B
chr2_26610000_26630000	0.00692679	4.12832	chr2_26619866_26630325	ENSGALG00000010722	-
chr2_26610000_26630000	0.00692679	4.12832	chr2_26615176_26639900	ENSGALG00000046693	-
chr5_32130000_32150000	0.00693756	4.12215	chr5_32141393_32149972	ENSGALG00000052617	-
chr2_62670000_62690000	0.00696988	4.11724	chr2_62675249_62679088	ENSGALG00000012735	EDN1
chr5_41890000_41910000	0.00704529	4.10091	chr5_41642461_41895495	ENSGALG00000052618	-
chr9_22560000_22580000	0.00706683	4.09472	chr9_22562050_22572591	ENSGALG00000009593	MFSD1
chr8_23690000_23710000	0.00707761	4.09265	chr8_23047527_23885562	ENSGALG00000036909	BEND5
chr2_147240000_147260000	0.00713147	4.08513	chr2_146916968_147397126	ENSGALG00000037014	TSNARE1
chr26_750000_770000	0.00717456	4.0744	chr26_686279_770677	ENSGALG00000000336	PPP1R12B
chr3_55650000_55670000	0.00718533	4.0725	chr3_55667103_55751669	ENSGALG00000013951	AHI1
chr2_26730000_26750000	0.0072392	4.06075	chr2_26738332_26787906	ENSGALG00000010770	SCIN
chr19_5000000_5020000	0.00726074	4.04655	chr19_4998828_5001580	ENSGALG00000002379	MRPS17
chr19_5000000_5020000	0.00726074	4.04655	chr19_5001204_5016500	ENSGALG00000002388	NIPSNAP2
chr1_74490000_74510000	0.00728229	4.04625	chr1_74496396_74498955	ENSGALG00000053338	-
chr1_74500000_74520000	0.00729306	4.04164	chr1_74500064_74524684	ENSGALG00000048984	-
chr1_39250000_39270000	0.00730383	4.04151	chr1_39190682_39534902	ENSGALG00000041094	SYT1
chr1_75500000_75520000	0.00732538	4.03882	chr1_75476114_75504709	ENSGALG00000014329	FOXJ2
chr1_75500000_75520000	0.00732538	4.03882	chr1_75519329_75521806	ENSGALG00000042678	-
chr4_81180000_81200000	0.00739001	4.02903	chr4_81163249_81197855	ENSGALG00000030209	CPZ
chr3_83450000_83470000	0.00741156	4.02642	chr3_83255915_83705954	ENSGALG00000016176	ADGRB3
chr2_26250000_26270000	0.00747619	4.01916	chr2_26260948_26285776	ENSGALG00000051980	-
chr2_54700000_54720000	0.00754083	4.00597	chr2_54710631_54882357	ENSGALG00000031170	ADCY1
chr9_22620000_22640000	0.00757315	4.00317	chr9_22621537_22635771	ENSGALG00000009654	MLF1
chr3_200000_220000	0.00762701	3.99815	chr3_209983_233725	ENSGALG00000030810	-
chr3_200000_220000	0.00762701	3.99815	chr3_190027_207682	ENSGALG00000037504	CFAP36
chr3_1920000_1940000	0.00764855	3.99726	chr3_1875921_1931759	ENSGALG00000034048	BCL11A
chr3_1920000_1940000	0.00764855	3.99726	chr3_1933292_1941895	ENSGALG00000054854	-
chr4_63560000_63580000	0.00769164	3.99422	chr4_63472440_63610423	ENSGALG00000050113	-
chr2_26140000_26160000	0.00773474	3.98668	chr2_26038887_26193651	ENSGALG00000038041	PHF14
chr1_121490000_121510000	0.00774551	3.9855	chr1_121385059_121606919	ENSGALG00000016420	SH3KBP1
chr28_1540000_1560000	0.00775628	3.98472	chr28_1557064_1557134	ENSGALG00000025600	RF00440
chr28_1540000_1560000	0.00775628	3.98472	chr28_1538610_1551616	ENSGALG00000034413	PIAS4
chr28_1540000_1560000	0.00775628	3.98472	chr28_1557063_1557140	ENSGALG00000035654	gga-mir-1434
chr5_37080000_37100000	0.00779937	3.9764	chr5_36951398_37178495	ENSGALG00000010117	SLC25A21
chr1_193480000_193500000	0.00791787	3.96319	chr1_193461897_193803700	ENSGALG00000033966	TENM4
chr1_193480000_193500000	0.00791787	3.96319	chr1_193479636_193483446	ENSGALG00000048422	-
chr3_2560000_2580000	0.00793941	3.96187	chr3_2503065_2562071	ENSGALG00000029261	RTN4
chr5_58870000_58890000	0.00795019	3.96146	chr5_58865654_58882817	ENSGALG00000012452	MIS18BP1
chr5_58870000_58890000	0.00795019	3.96146	chr5_58878848_58944812	ENSGALG00000031182	FANCM
chr5_11250000_11270000	0.00796096	3.957	chr5_10986579_11319241	ENSGALG00000033055	-
chr5_11250000_11270000	0.00796096	3.957	chr5_11244908_11332923	ENSGALG00000049471	-
chr2_17410000_17430000	0.00798251	3.95319	chr2_17415548_17417320	ENSGALG00000027144	PTF1A
chr19_1020000_1040000	0.0080256	3.94925	chr19_1000029_1079724	ENSGALG00000001110	-
chr2_51570000_51590000	0.00805791	3.945	chr2_51589934_51620997	ENSGALG00000031786	BLVRA
chr1_25980000_26000000	0.008101	3.9403	chr1_25975158_25995148	ENSGALG00000052419	-
chr3_2680000_2700000	0.00811178	3.94017	chr3_2697039_2819577	ENSGALG00000029512	SPTBN1
chr5_2360000_2380000	0.00819796	3.93278	chr5_2270330_2405844	ENSGALG00000003958	PRMT3
chr5_36540000_36560000	0.00826259	3.92345	chr5_36443889_36556577	ENSGALG00000010088	RALGAPA1
chr28_1560000_1580000	0.00827337	3.9231	chr28_1567935_1574937	ENSGALG00000025751	NMRK2
chr28_1560000_1580000	0.00827337	3.9231	chr28_1553130_1561535	ENSGALG00000033884	EEF2
chr28_1560000_1580000	0.00827337	3.9231	chr28_1561862_1566931	ENSGALG00000037733	-
chr2_10120000_10140000	0.00829491	3.92035	chr2_9990436_10275976	ENSGALG00000006652	DIP2C
chr1_73180000_73200000	0.00832723	3.91569	chr1_73191856_73320608	ENSGALG00000017291	FAR2
chr1_160140000_160160000	0.008338	3.91388	chr1_160020922_160265273	ENSGALG00000054051	-
chr2_9940000_9960000	0.00834877	3.91261	chr2_9915430_9980505	ENSGALG00000006599	ZMYND11
chr1_18990000_19010000	0.00839186	3.90517	chr1_19001039_19019216	ENSGALG00000032659	ZBED4
chr1_18990000_19010000	0.00839186	3.90517	chr1_18927211_18992907	ENSGALG00000029379	BRD1
chr21_4870000_4890000	0.00843495	3.89912	chr21_4865984_4881749	ENSGALG00000053608	-
chr21_4870000_4890000	0.00843495	3.89912	chr21_4889770_4890492	ENSGALG00000045288	CAMK2N1
chr1_75450000_75470000	0.00844573	3.89838	chr1_75447598_75455190	ENSGALG00000037656	NECAP1
chr3_17210000_17230000	0.008575	3.88041	chr3_17212578_17230427	ENSGALG00000009246	ACBD3
chr25_2970000_2990000	0.00858577	3.88024	chr25_2978862_2999591	ENSGALG00000030554	KCNN3
chr31_2320000_2340000	0.00859654	3.87991	chr31_2309014_2328588	ENSGALG00000049026	MAP2K7
chr31_2320000_2340000	0.00859654	3.87991	chr31_2336415_2336720	ENSGALG00000049716	-
chr31_2320000_2340000	0.00859654	3.87991	chr31_2331783_2332086	ENSGALG00000051946	-
chr2_25340000_25360000	0.00860732	3.87894	chr2_25350588_25357088	ENSGALG00000050930	-
chr11_11330000_11350000	0.00866118	3.87496	chr11_11336169_11351377	ENSGALG00000005214	TERB1
chr11_11330000_11350000	0.00866118	3.87496	chr11_11323707_11336053	ENSGALG00000038957	NAE1
chr11_11330000_11350000	0.00866118	3.87496	chr11_11336364_11336460	ENSGALG00000053711	gga-mir-1634-1
chr5_15370000_15390000	0.00873659	3.87017	chr5_15355510_15461654	ENSGALG00000006830	CHID1
chr1_59060000_59080000	0.00874736	3.86729	chr1_58965080_59072088	ENSGALG00000012932	FGD4
chr4_82040000_82060000	0.00875813	3.86606	chr4_82046468_82061471	ENSGALG00000054081	-
chr1_88870000_88890000	0.00877968	3.86313	chr1_88888890_88893673	ENSGALG00000054120	-
chr2_51090000_51110000	0.00880122	3.85951	chr2_51084807_51103813	ENSGALG00000052235	-
chr7_32220000_32240000	0.008812	3.85675	chr7_31850142_32428239	ENSGALG00000012407	LRP1B
chr9_3270000_3290000	0.00883354	3.85569	chr9_3145812_3521172	ENSGALG00000006724	-
chr4_79110000_79130000	0.00887663	3.85257	chr4_79084297_79147207	ENSGALG00000015029	EVC2
chr4_79110000_79130000	0.00887663	3.85257	chr4_79114368_79153776	ENSGALG00000050899	-
chr2_75920000_75940000	0.00894127	3.84662	chr2_75831409_75998658	ENSGALG00000031947	FBXL7
chr1_74720000_74740000	0.00897359	3.83946	chr1_74715927_74740777	ENSGALG00000017274	CD9
chr1_74620000_74640000	0.00899513	3.838	chr1_74541145_74683073	ENSGALG00000017272	VWF
chr23_5140000_5160000	0.00907054	3.82655	chr23_5139802_5162948	ENSGALG00000043209	ADGRB2
chr2_51450000_51470000	0.00910286	3.8247	chr2_51253985_51485303	ENSGALG00000037193	HECW1
chr7_32450000_32470000	0.00914595	3.81948	chr7_32454208_32462820	ENSGALG00000046916	-
chr1_75020000_75040000	0.00915672	3.81493	chr1_75027119_75040418	ENSGALG00000014347	-
chr2_16930000_16950000	0.00916749	3.81304	chr2_16795055_16932049	ENSGALG00000007721	ARHGAP21
chr4_39540000_39560000	0.00917827	3.81157	chr4_39520121_39561578	ENSGALG00000010642	IRF2
chr11_11490000_11510000	0.00919981	3.80959	chr11_11463947_11501923	ENSGALG00000005266	BEAN1
chr2_17170000_17190000	0.00921058	3.80944	chr2_17185656_17203213	ENSGALG00000051600	-
chr8_27440000_27460000	0.00923213	3.8061	chr8_27396998_27629040	ENSGALG00000010924	NFIA
chr1_13540000_13560000	0.0092429	3.80586	chr1_13486053_13555003	ENSGALG00000008175	ORC5
chr2_17430000_17450000	0.00926445	3.80334	chr2_17428333_17438089	ENSGALG00000029426	-
chr2_17430000_17450000	0.00926445	3.80334	chr2_17448658_17498050	ENSGALG00000007864	ARMC3
chr1_78670000_78690000	0.00927522	3.80132	chr1_78678053_78732359	ENSGALG00000014749	EPHB6
chr1_78670000_78690000	0.00927522	3.80132	chr1_78668861_78678270	ENSGALG00000051473	-
chr3_260000_280000	0.00928599	3.80058	chr3_269053_321343	ENSGALG00000037901	EFEMP1
chr2_51550000_51570000	0.00929676	3.80047	chr2_51545831_51570325	ENSGALG00000052677	-
chr2_17630000_17650000	0.00930754	3.79981	chr2_17544485_17645198	ENSGALG00000007877	PIP4K2A
chr2_17630000_17650000	0.00930754	3.79981	chr2_17647457_17656953	ENSGALG00000045235	-
chr2_25810000_25830000	0.00931831	3.79965	chr2_25813054_25858502	ENSGALG00000043637	-
chr1_19230000_19250000	0.00932908	3.79955	chr1_19247232_19254214	ENSGALG00000050602	-
chr1_19230000_19250000	0.00932908	3.79955	chr1_19235245_19235300	ENSGALG00000051204	-
chr1_19230000_19250000	0.00932908	3.79955	chr1_19230839_19245881	ENSGALG00000054568	-
chr1_75330000_75350000	0.00933985	3.79933	chr1_75332031_75341754	ENSGALG00000013420	FOXM1
chr3_44310000_44330000	0.00933985	3.79933	chr3_44210555_44347552	ENSGALG00000011555	QKI
chr22_2130000_2150000	0.0093614	3.7986	chr22_2087958_2217683	ENSGALG00000001608	UNC5D
chr5_16260000_16280000	0.00937217	3.79847	chr5_16259484_16322745	ENSGALG00000039221	-
chr2_17240000_17260000	0.00938294	3.79841	chr2_16935029_17269638	ENSGALG00000007766	KIAA1217
chr1_75400000_75420000	0.00939372	3.79705	chr1_75399376_75413553	ENSGALG00000014331	FKBP4
chr3_2580000_2600000	0.00940449	3.79584	chr3_2560869_2680684	ENSGALG00000008139	EML6
chr4_90420000_90440000	0.00942604	3.78944	chr4_90425860_90430629	ENSGALG00000046949	-
chr8_18740000_18760000	0.00943681	3.78931	chr8_18695736_18954195	ENSGALG00000008890	ADGRL4
chr2_25120000_25140000	0.00944758	3.78765	chr2_25087511_25222398	ENSGALG00000010711	NXPH1
chr1_149160000_149180000	0.00945835	3.78631	chr1_149017823_149419556	ENSGALG00000016902	GPC5
chr5_11430000_11450000	0.00946913	3.78506	chr5_11366629_11601652	ENSGALG00000006074	SOX6
chr1_75210000_75230000	0.0094799	3.78369	chr1_75219389_75286457	ENSGALG00000014342	TEAD4
chr1_125590000_125610000	0.00949067	3.7833	chr1_125571189_125724317	ENSGALG00000016602	ARHGAP6
chr9_22590000_22610000	0.00953376	3.78	chr9_22602045_22620465	ENSGALG00000009634	GFM1
chr9_22590000_22610000	0.00953376	3.78	chr9_22606346_22610846	ENSGALG00000009651	LXN
chr9_22590000_22610000	0.00953376	3.78	chr9_22591911_22599539	ENSGALG00000009594	RARRES1
chr2_105160000_105180000	0.00957685	3.77487	chr2_105165597_105224430	ENSGALG00000049555	-
chr2_51500000_51520000	0.00958762	3.77451	chr2_51496701_51521276	ENSGALG00000031117	STK17A
chr11_500000_520000	0.0095984	3.7725	chr11_510444_522708	ENSGALG00000030160	DRC7
chr11_500000_520000	0.0095984	3.7725	chr11_491167_508560	ENSGALG00000034373	KATNB1
chr1_8280000_8300000	0.00960917	3.77132	chr1_8188213_8295700	ENSGALG00000006576	GRM3
chr7_32500000_32520000	0.00963071	3.76892	chr7_32519441_32551875	ENSGALG00000047075	-
chr7_32500000_32520000	0.00963071	3.76892	chr7_32446629_32592288	ENSGALG00000049633	-
chr1_17360000_17380000	0.00964149	3.76791	chr1_17209558_17632970	ENSGALG00000023584	TAFA5
chr1_75310000_75330000	0.00964149	3.76791	chr1_75327636_75331844	ENSGALG00000013422	RHNO1
chr2_53460000_53480000	0.00966303	3.76418	chr2_53464218_53465283	ENSGALG00000052695	-
chr1_74460000_74480000	0.00967381	3.76409	chr1_74343323_74478720	ENSGALG00000017271	ANO2
chr1_75290000_75310000	0.00968458	3.76397	chr1_75291780_75327340	ENSGALG00000013424	TULP3
chr2_26400000_26420000	0.00969535	3.76302	chr2_26286161_26491943	ENSGALG00000010718	-
chr19_4540000_4560000	0.00970612	3.76155	chr19_4540795_4601920	ENSGALG00000042125	AP2B1
chr1_136940000_136960000	0.0097169	3.76134	chr1_136882219_136958484	ENSGALG00000016802	-
chr1_136940000_136960000	0.0097169	3.76134	chr1_136952978_137035946	ENSGALG00000016803	ST6GAL2
chr3_55330000_55350000	0.00972767	3.76015	chr3_55290292_55506996	ENSGALG00000013935	BCLAF1
chr3_55330000_55350000	0.00972767	3.76015	chr3_55321005_55331784	ENSGALG00000019967	MTFR2
chr1_189190000_189210000	0.00977076	3.75576	chr1_189153121_189202896	ENSGALG00000017237	TYR
chr1_74880000_74900000	0.00978153	3.75293	chr1_74873839_74925413	ENSGALG00000013272	PRMT8

## Sheet: Table S5
Table S5: Selection Signature Windows overlapped with Genes (XPEHH Analysis)
Window positions	meanXP_std	mean_absXP_std	XP_pValue	Gene position	Gene ID	Gene name
chr3_101770000_101790000	4.02446	4.02446	1.08e-05	chr3_101740044_101811358	ENSGALG00000037919	-
chr3_101780000_101800000	3.94517	3.94517	3.25e-05	chr3_101740044_101811358	ENSGALG00000037919	-
chr5_29080000_29100000	-3.64955	3.64955	0.000184434	chr5_29074719_29091937	ENSGALG00000009519	ARG2
chr5_29080000_29100000	-3.64955	3.64955	0.000184434	chr5_29091856_29099825	ENSGALG00000009526	VTI1B
chr2_106020000_106040000	3.54385	3.54385	0.000260377	chr2_105989983_106026816	ENSGALG00000053212	-
chr1_16610000_16630000	3.48806	3.48806	0.000358019	chr1_16575322_16618477	ENSGALG00000048010	-
chr3_101760000_101780000	3.34647	3.34647	0.000618396	chr3_101740044_101811358	ENSGALG00000037919	-
chr8_27250000_27270000	3.27487	3.27487	0.000813678	chr8_27247011_27305546	ENSGALG00000046982	-
chr7_27830000_27850000	3.21964	3.21964	0.00103066	chr7_27415442_27857542	ENSGALG00000011744	KALRN
chr3_101790000_101810000	3.17085	3.17085	0.00122594	chr3_101740044_101811358	ENSGALG00000037919	-
chr7_32950000_32970000	3.14471	3.14471	0.00135613	chr7_32698929_33027332	ENSGALG00000012421	ARHGAP15
chr1_16560000_16580000	3.13385	3.13385	0.00144292	chr1_16575322_16618477	ENSGALG00000048010	-
chr8_27240000_27260000	3.09504	3.09504	0.00160566	chr8_27247011_27305546	ENSGALG00000046982	-
chr1_92340000_92360000	3.09176	3.09176	0.00162736	chr1_92323348_92357621	ENSGALG00000049116	-
chr2_28560000_28580000	3.06185	3.06185	0.00181179	chr2_28562929_28566950	ENSGALG00000010825	AGR2
chr2_28560000_28580000	3.06185	3.06185	0.00181179	chr2_28543420_28560768	ENSGALG00000027240	TSPAN13
chr7_32960000_32980000	3.05568	3.05568	0.00185519	chr7_32698929_33027332	ENSGALG00000012421	ARHGAP15
chr1_59080000_59100000	3.04262	3.04262	0.00196368	chr1_59088123_59268526	ENSGALG00000012934	BICD1
chr2_47240000_47260000	3.03995	3.03995	0.00201792	chr2_47233381_47280252	ENSGALG00000038978	-
chr1_16590000_16610000	2.9938	2.9938	0.00228915	chr1_16575322_16618477	ENSGALG00000048010	-
chr1_16580000_16600000	2.96472	2.96472	0.00254953	chr1_16575322_16618477	ENSGALG00000048010	-
chr19_710000_730000	2.95506	2.95506	0.00261462	chr19_707197_710407	ENSGALG00000000944	SUPT4H1
chr19_710000_730000	2.95506	2.95506	0.00261462	chr19_713613_767109	ENSGALG00000001028	-
chr1_16570000_16590000	2.94236	2.94236	0.00270141	chr1_16575322_16618477	ENSGALG00000048010	-
chr5_36610000_36630000	2.9274	2.9274	0.00282075	chr5_36596464_36624472	ENSGALG00000048121	-
chr5_36610000_36630000	2.9274	2.9274	0.00282075	chr5_36625101_36635866	ENSGALG00000051543	-
chr1_56420000_56440000	2.89021	2.89021	0.00316792	chr1_56435437_56435498	ENSGALG00000049160	gga-mir-12211
chr1_56420000_56440000	2.89021	2.89021	0.00316792	chr1_56379267_56436811	ENSGALG00000012823	TRIM24
chr1_56420000_56440000	2.89021	2.89021	0.00316792	chr1_56436850_56488121	ENSGALG00000051157	-
chr3_53740000_53760000	2.88701	2.88701	0.00323302	chr3_53741076_53744526	ENSGALG00000051961	-
chr5_15250000_15270000	2.88309	2.88309	0.00335236	chr5_15268799_15289906	ENSGALG00000040530	MUC6
chr5_15340000_15360000	2.85744	2.85744	0.00374292	chr5_15355510_15461654	ENSGALG00000006830	CHID1
chr5_15340000_15360000	2.85744	2.85744	0.00374292	chr5_15307815_15350714	ENSGALG00000006799	AP2A2
chr5_15260000_15280000	2.84951	2.84951	0.00378632	chr5_15268799_15289906	ENSGALG00000040530	MUC6
chr2_47230000_47250000	2.84168	2.84168	0.00391651	chr2_47233381_47280252	ENSGALG00000038978	-
chr5_36620000_36640000	2.8278	2.8278	0.00409009	chr5_36596464_36624472	ENSGALG00000048121	-
chr5_36620000_36640000	2.8278	2.8278	0.00409009	chr5_36625101_36635866	ENSGALG00000051543	-
chr8_27490000_27510000	2.81454	2.81454	0.00435047	chr8_27396998_27629040	ENSGALG00000010924	NFIA
chr5_15350000_15370000	2.80503	2.80503	0.00446981	chr5_15355510_15461654	ENSGALG00000006830	CHID1
chr5_15350000_15370000	2.80503	2.80503	0.00446981	chr5_15307815_15350714	ENSGALG00000006799	AP2A2
chr11_11440000_11460000	2.78762	2.78762	0.00466509	chr11_11440155_11442802	ENSGALG00000005254	CKLF
chr11_11440000_11460000	2.78762	2.78762	0.00466509	chr11_11442871_11451819	ENSGALG00000034216	TK2
chr11_11440000_11460000	2.78762	2.78762	0.00466509	chr11_11456934_11459727	ENSGALG00000048138	-
chr11_11440000_11460000	2.78762	2.78762	0.00466509	chr11_11429327_11442605	ENSGALG00000000424	BNAS2
chr3_30900000_30920000	2.73869	2.73869	0.00552216	chr3_30902463_30921774	ENSGALG00000010296	MRPS18A
chr7_11480000_11500000	-2.69687	2.69687	0.0063033	chr7_11490897_11499873	ENSGALG00000008373	STRADB
chr7_11480000_11500000	-2.69687	2.69687	0.0063033	chr7_11462355_11480366	ENSGALG00000008370	TRAK2
chr1_59090000_59110000	2.67482	2.67482	0.00678065	chr1_59088123_59268526	ENSGALG00000012934	BICD1
chr5_15320000_15340000	2.67257	2.67257	0.00682405	chr5_15307815_15350714	ENSGALG00000006799	AP2A2
chr5_15330000_15350000	2.65103	2.65103	0.00727971	chr5_15307815_15350714	ENSGALG00000006799	AP2A2
chr5_15270000_15290000	2.64388	2.64388	0.0073882	chr5_15268799_15289906	ENSGALG00000040530	MUC6
chr5_36630000_36650000	2.61943	2.61943	0.00785471	chr5_36640603_36650497	ENSGALG00000046774	-
chr5_36630000_36650000	2.61943	2.61943	0.00785471	chr5_36625101_36635866	ENSGALG00000051543	-

## Sheet: Table S6
Table S6. Shared Signature of Selection Regions (SSRs) from Fst and XPEHH analyses
SSRs	Length (bp)	Fst				XPEHH			Selection direction	Ensembl Gene ID	Gene type	Gene name	QTL
		Mean SNPs count	Mean Weighted Fst value	Mean Fst p-value	Mean ZFst value	Mean SNPs count	Mean XPEHH p-value	Mean_XPEHH_std
1_107830000_107850000	20000	219	0.242236	0.007024	4.10328	138	0.00348254	-2.87369	humid	ENSGALG00000050248	LncRNA	LncRNA	QTL 1818: Antibody response to SRBC antigen (Immune response trait),QTL 1771:Fear-stand latency (Fear/anxiety-related behavior trait)
1_164900000_16520000	30000	270	0.30879	0.0031295	5.34497	102.5	0.000981839	3.29143	arid	gene void	none	none	QTL 1818: Antibody response to SRBC antigen (Immune response trait),QTL 1771:Fear-stand latency (Fear/anxiety-related behavior trait)
1_16560000_16700000	140000	210.9	0.331579	0.002607	5.77013	47.2	0.00100679	3.42146	arid	ENSGALG00000048010	LncRNA	LncRNA	QTL 1818: Antibody response to SRBC antigen (Immune response trait),QTL 1771:Fear-stand latency (Fear/anxiety-related behavior trait)
1_16730000_16790000	60000	264.4	0.312835	0.0032038	5.42044	78	0.000214811	3.62127	arid	ENSGALG00000051900	LncRNA	LncRNA	QTL 1818: Antibody response to SRBC antigen (Immune response trait),QTL 1771:Fear-stand latency (Fear/anxiety-related behavior trait)
1_17600000_17680000	80000	150.25	0.285955	0.0045245	4.91894	72.75	0.00814221	2.61029	arid	ENSGALG00000023584	protein coding	TAFA5	QTL 1818: Antibody response to SRBC antigen (Immune response trait),QTL 1771:Fear-stand latency (Fear/anxiety-related behavior trait)
1_18110000_18150000	40000	110.667	0.253216	0.007031	4.30813	51	0.00395267	2.84933	arid	gene void	none	none	QTL 1818: Antibody response to SRBC antigen (Immune response trait),QTL 1771:Fear-stand latency (Fear/anxiety-related behavior trait),QTL 1805:Cloacal bacterial burden after challenge with Salmonella T (Bacteria quantity)
1_18890000_18910000	20000	180	0.24836	0.00641	4.21754	140	0.000238679	3.56863	arid	ENSGALG00000054009	LncRNA	LncRNA	QTL 1818: Antibody response to SRBC antigen (Immune response trait),QTL 1771:Fear-stand latency (Fear/anxiety-related behavior trait),QTL 1805:Cloacal bacterial burden after challenge with Salmonella T (Bacteria quantity)
1_56420000_56440000	20000	416	0.23342	0.008123	3.93881	257	0.00316792	2.89021	arid	ENSGALG00000012823	protein coding	TRIM24	QTL 1819:Fear-tonic immobility attempts (Fear/anxiety-related behavior trait)
1_59080000_59110000	30000	349	0.225925	0.0083165	3.93858	159.25	0.00437216	2.85872	arid	ENSGALG00000012934	protein coding	BICD1	QTL 1899:Antibody response to KLH antigen (Immune response trait),QTL 1887: Marek's disease susceptibility,QTL 1868: Fear-walk latency (Fear/anxiety-related behaviour trait)
1_92340000_92360000	20000	383	0.229959	0.008672	3.87424	181	0.00162736	3.09176	arid	ENSGALG00000040949	protein coding	novel gene	QTL 1899:Antibody response to KLH antigen (Immune response trait),QTL 1887: Marek's disease susceptibility,QTL 1868: Fear-walk latency (Fear/anxiety-related behaviour trait)
11_11440000_11460000	20000	210	0.315667	0.002855	5.47326	132	0.00466509	2.78762	arid	ENSGALG00000000424, ENSGALG00000005254, ENSGALG00000034216, ENSGALG00000048138	protein coding	CMTM3, CKLF, TK2, LOC101749275	none
19_710000_730000	20000	289	0.222434	0.009922	3.73384	183	0.00261462	2.95506	arid	ENSGALG00000000944, ENSGALG00000001028	protein coding	SUPT4H1, RNF43	none
2_106020000_106050000	30000	259	0.257726	0.0068536	4.39229	112.5	0.00062382	3.38749	arid	ENSGALG00000053212	LncRNA	LncRNA	QTL 1899:Antibody response to KLH antigen (Immune response trait),QTL 1887: Marek's disease susceptibility
2_12560000_12590000	30000	155.5	0.236957	0.007573	4.00481	74	0.00321674	2.93947	arid	gene void	none	none	QTL 1899:Antibody response to KLH antigen (Immune response trait),QTL 1881: Cloacal bacterial burden after challenge with Salmonella E (Bacteria quantity),QTL 1896:Feather Pecking (Feather pecking trait)
2_28560000_28580000	20000	413	0.235393	0.00781	3.97562	176	0.00181179	3.06185	arid	ENSGALG00000027240, ENSGALG00000010825	protein coding	TSPAN13, AGR2	QTL 1881: Cloacal bacterial burden after challenge with Salmonella E (Bacteria quantity),QTL 1896:Feather Pecking (Feather pecking trait)
2_47230000_47260000	30000	321.5	0.236202	0.00782467	3.99071	122.5	0.00296721	2.94082	arid	ENSGALG00000038978	protein coding	DPY19L1	QTL 9116: Plasma coloration (Response to parasitic infection trait/Eimeria tenella)
2_80440000_80480000	40000	286	0.233574	0.008191	3.94168	147	0.00115362	3.19634	arid	ENSGALG00000055113	protein coding	novel gene	QTL 1896:Feather Pecking (Feather pecking trait)
3_101760000_101810000	50000	374.25	0.310311	0.003175	5.37334	187	0.000471933	3.62174	arid	ENSGALG00000037919	LncRNA	LncRNA	QTL 1818: Antibody response to SRBC antigen (Immune response trait),QTL 1899:Antibody response to KLH antigen (Immune response trait)
3_30900000_30920000	20000	262	0.253883	0.00599	4.32058	137	0.00552216	2.73869	arid	ENSGALG00000010296	protein coding	MRPS18A	none
3_53740000_53770000	30000	227	0.249719	0.00625167	4.2429	28.5	0.00337405	2.87934	arid	ENSGALG00000051961	LncRNA	LncRNA	QTL 1818: Antibody response to SRBC antigen (Immune response trait),QTL 2063: Marek's disease susceptibility
5_15250000_15290000	40000	256	0.327564	0.00310267	5.39554	122.333	0.00484229	2.79216	arid	ENSGALG00000006830, ENSGALG00000040530	protein coding	CHID1, MUC6	none
5_15320000_15380000	60000	414.6	0.344249	0.0019906	6.00651	195	0.00631415	2.71041	arid	ENSGALG00000006830	protein coding	MUC6	QTL 1818: Antibody response to SRBC antigen (Immune response trait),QTL 2063: Marek's disease susceptibility
5_29080000_29100000	20000	399	0.223748	0.009749	3.75836	171	0.000184434	-3.64955	humid	ENSGALG00000009519	protein coding	ARG2	none
5_36610000_36660000	50000	333.75	0.267444	0.0060176	4.41053	189.5	0.00592629	2.73795	arid	ENSGALG00000048121, ENSGALG00000051543, ENSGALG00000046774	LncRNA	LncRNA	none
6_35390000_35410000	20000	326	0.277302	0.004449	4.7575	35	0.00803914	2.61404	arid	gene void	none	none	none
7_11480000_11500000	20000	434	0.266986	0.004998	4.56504	267	0.0063033	-2.69687	humid	ENSGALG00000050248, ENSGALG00000008373, ENSGALG00000009526, ENSGALG00000008370	LncRNA, protein coding	LncRNA, STRADB, VTI1B, TRAK2	none
7_27830000_27850000	20000	362	0.231243	0.008457	3.89819	172	0.00103066	3.21964	arid	ENSGALG00000011744	protein coding	KALRN	none
7_32950000_32980000	30000	193.5	0.306512	0.0048734	5.30248	76.5	0.00160566	3.1002	arid	ENSGALG00000012421	protein coding	ARHGAP15	none
7_33600000_33620000	20000	234	0.265812	0.005106	4.54313	137	0.00337405	2.88146	arid	gene void	none	none	none
8_27240000_27280000	40000	298.667	0.261881	0.005906	4.4698	148.667	0.00391651	2.97777	arid	ENSGALG00000065850	LncRNA	LncRNA	QTL 1896:Feather Pecking (Feather pecking trait)
8_27480000_27510000	30000	210	0.264545	0.0052195	4.51951	87	0.00706816	2.68139	arid	ENSGALG00000010924	protein coding	NFIA	none
Total:
Protein coding genes: 25
LncRNAs : 12
QTLs: 12

## Sheet: Table S7
Table S7: The Description of Candidate Genes (protein coding) for Hot-arid and Hot-humid regions
Ensembl Gene ID	Chromosome	Start Position	End Position	Gene Name	Description
ENSGALG00000012934	1	59088124	59268526	BICD1	BICD cargo adaptor 1 [Source:NCBI gene;Acc:427919]
ENSGALG00000049160	1	56435438	56435498	gga-mir-12211	gga-mir-12211 [Source:miRBase;Acc:MI0040659]
ENSGALG00000048010	1	16575323	16618477	LncRNA
ENSGALG00000023584	1	17209559	17632970	TAFA5	family with sequence similarity 19 member A5 DSIF elongation factor subunit [Source:NCBI gene;Acc:417470]
ENSGALG00000012823	1	56379268	56436811	TRIM24	tripartite motif containing 24 [Source:NCBI gene;Acc:418106]
ENSGALG00000010825	2	28562930	28566950	AGR2	anterior gradient 2 RhoGEF kinase [Source:NCBI gene;Acc:424253]
ENSGALG00000038978	2	47233382	47280252	DPY19L1	dpy-19 like 1 [Source:NCBI gene;Acc:420743]
ENSGALG00000053212	2	105989984	106026816	LncRNA
ENSGALG00000027240	2	28543421	28560768	TSPAN13	tetraspanin 13 [Source:NCBI gene;Acc:420595]
ENSGALG00000037919	3	101740045	101811358	LncRNA
ENSGALG00000051961	3	53741077	53744526	LncRNA
ENSGALG00000010296	3	30902464	30921774	MRPS18A	mitochondrial ribosomal protein S18A [Source:NCBI gene;Acc:421445]
ENSGALG00000006799	5	15307816	15350714	AP2A2	adaptor related protein complex 2 alpha 2 subunit [Source:NCBI gene;Acc:423102]
ENSGALG00000009519	5	29074720	29,091,937	ARG2	arginase 2 [Source:NCBI gene;Acc:423272]
ENSGALG00000006830	5	15355511	15461654	CHID1	chitinase domain containing 1 [Source:NCBI gene;Acc:423103]
ENSGALG00000046774	5	36640604	36650497	LncRNA
ENSGALG00000048121	5	36596465	36624472	LncRNA
ENSGALG00000051543	5	36625102	36635866	LncRNA
ENSGALG00000040530	5	15268800	15289906	MUC6	mucin 6 mitochondrial [Source:NCBI gene;Acc:427551]
ENSGALG00000009526	5	29091857	29099825	VT1B	vesicle transport through interaction with t-SNAREs 1B [Source:NCBI gene;Acc:423273]
ENSGALG00000012421	7	32698930	33027332	ARHGAP15	Rho GTPase activating protein 15 [Source:NCBI gene;Acc:424303]
ENSGALG00000011744	7	27415443	27857542	KALRN	kalirin oligomeric mucus/gel-forming [Source:NCBI gene;Acc:414878]
ENSGALG00000008373	7	11490898	11499873	STRADB	STE20-related kinase adaptor beta [Source:NCBI gene;Acc:424083]
ENSGALG00000008370	7	11462356	11480366	TRAK2	trafficking kinesin protein 2 [Source:NCBI gene;Acc:424082]
ENSGALG00000046982	8	27247012	27305546	LncRNA
ENSGALG00000010924	8	27396999	27629040	NFIA	nuclear factor I A [Source:NCBI gene;Acc:396210]
ENSGALG00000005254	11	11440156	11442802	CKLF	chemokine like factor [Source:NCBI gene;Acc:415795]
ENSGALG00000000424	11	11429328	11442605	CMTM3	CKLF like MARVEL transmembrane domain containing 3 [Source:NCBI gene;Acc:414829]
ENSGALG00000048138	11	11456935	11459727	LOC101749275	uncharacterized LOC101749275 [Source:NCBI gene;Acc:101749275]
ENSGALG00000034216	11	11442872	11451819	TK2	thymidine kinase 2, mitochondrial [Source:NCBI gene;Acc:427551]
ENSGALG00000001028	19	713614	767109	RNF43	ring finger protein 43 [Source:NCBI gene;Acc:100857874]
ENSGALG00000000944	19	707198	710407	SUPT4H1	SPT4 homolog, DSIF elongation factor subunit [Source:NCBI gene;Acc:417470]

## Sheet: Table S8
Table S8: Result of overrepresentation Gene Ontology (GO) and Kyoto Encyclopedia of Genes and Genomes (KEGG) in Hot condition
Description	Group	pValue	Gene number	Gene name
heme binding (GO:0020037)	MF	0.000548	2	ENSGALG00000036831, ENSGALG00000050634
tetrapyrrole binding (GO:0046906)	MF	0.000571	2	ENSGALG00000036831, ENSGALG00000050634
monooxygenase activity (GO:0004497)	MF	0.00112	2	LOC101749846, LOC112530469
choline transport (GO:0015871)	BP	0.00287	1	LOC107050443
triglyceride catabolic process (GO:0019433)	BP	0.0043	1	LIPE
triglyceride lipase activity (GO:0004806)	MF	0.00501	1	LIPE
acylglycerol catabolic process (GO:0046464)	BP	0.00644	1	LIPE
neutral lipid catabolic process (GO:0046461)	BP	0.00644	1	LIPE
organic cation transport (GO:0015695)	BP	0.00644	1	LOC107050443
organic cation transmembrane transporter activity (GO:0015101)	MF	0.01	1	ENSGALG00000047929
glycerolipid catabolic process (GO:0046503)	BP	0.0143	1	LIPE
triglyceride metabolic process (GO:0006641)	BP	0.0171	1	LIPE
organic acid metabolic process (GO:0006082)	BP	0.0227	2	LOC101749846, LOC112530469
acylglycerol metabolic process (GO:0006639)	BP	0.0248	1	LIPE
neutral lipid metabolic process (GO:0006638)	BP	0.0248	1	LIPE
clathrin binding (GO:0030276)	MF	0.029	1	ENSGALG00000054240
oxidoreductase activity (GO:0016491)	MF	0.0329	2	LOC101749846, LOC112530469
lipase activity (GO:0016298)	MF	0.0388	1	LIPE
carboxylic ester hydrolase activity (GO:0052689)	MF	0.0401	1	LIPE
Apelin signaling pathway(gga04371)	KEGG	0.047635	1	LOC101748756
Calcium signaling pathway (gga04020)	KEGG	0.0855755	1	LOC101748756
Neuroactive ligand-receptor interaction (gga04080)	KEGG	0.133999	1	TSHR
*P-value < 0.05 means significant for overrepresentation result

## Sheet: Table S9
Table S9: Result of overrepresentation test for Gene Ontology (GO) and Kyoto Encyclopedia of Genes and Genomes (KEGG) in Hot-arid Condition
ID	Description	Gene count	pValue	Group	Gene name
gga03250	Viral life cycle - HIV-1	2	0.000945637	KEGG	SUPT4H1/BICD1
GO:0008360	regulation of cell shape	1	0.0134646	BP	ARHGAP15
GO:0005096	GTPase activator activity	1	0.0207841	MF	ARHGAP15
GO:0030695	GTPase regulator activity	1	0.0207841	MF	ARHGAP15
GO:0060589	nucleoside-triphosphatase regulator activity	1	0.0280069	MF	ARHGAP15
GO:0043547	positive regulation of GTPase activity	1	0.0306422	BP	ARHGAP15
GO:0043087	regulation of GTPase activity	1	0.0391744	BP	ARHGAP15
GO:0006260	DNA replication	1	0.0429544	BP	NFIA
GO:0008047	enzyme activator activity	1	0.0433944	MF	ARHGAP15
GO:0022604	regulation of cell morphogenesis	1	0.0457845	BP	ARHGAP15
gga00240	Pyrimidine metabolism	1	0.0569973	KEGG	TK2
gga00983	Drug metabolism - other enzymes	1	0.0569973	KEGG	TK2
GO:0051345	positive regulation of hydrolase activity	1	0.0589362	BP	ARHGAP15
GO:0098772	molecular function regulator	2	0.063516	MF	NFIA/ARHGAP15
gga01232	Nucleotide metabolism	1	0.0790549	KEGG	TK2
GO:0022603	regulation of anatomical structure morphogenesis	1	0.093255	BP	ARHGAP15
GO:0000122	negative regulation of transcription by RNA polymerase II	1	0.0987601	BP	NFIA
GO:0051336	regulation of hydrolase activity	1	0.11154	BP	ARHGAP15
gga03010	Ribosome	1	0.114899	KEGG	MRPS18A
GO:0000902	cell morphogenesis	1	0.117896	BP	ARHGAP15
GO:0030234	enzyme regulator activity	1	0.119471	MF	ARHGAP15
GO:0043085	positive regulation of catalytic activity	1	0.121518	BP	ARHGAP15
GO:0044093	positive regulation of molecular function	1	0.144877	BP	ARHGAP15
GO:0045892	negative regulation of transcription, DNA-templated	1	0.152001	BP	NFIA
GO:1902679	negative regulation of RNA biosynthetic process	1	0.15289	BP	NFIA
GO:1903507	negative regulation of nucleic acid-templated transcription	1	0.15289	BP	NFIA
GO:0051253	negative regulation of RNA metabolic process	1	0.160864	BP	NFIA
GO:0045944	positive regulation of transcription by RNA polymerase II	1	0.161748	BP	NFIA
GO:0045934	negative regulation of nucleobase-containing compound metabolic process	1	0.171439	BP	NFIA
GO:2000113	negative regulation of cellular macromolecule biosynthetic process	1	0.177576	BP	NFIA
GO:0010558	negative regulation of macromolecule biosynthetic process	1	0.1802	BP	NFIA
GO:0000981	DNA-binding transcription factor activity, RNA polymerase II-specific	1	0.18298	MF	NFIA
GO:0031327	negative regulation of cellular biosynthetic process	1	0.183691	BP	NFIA
GO:0009890	negative regulation of biosynthetic process	1	0.184563	BP	NFIA
GO:0045893	positive regulation of transcription, DNA-templated	1	0.19412	BP	NFIA
GO:1902680	positive regulation of RNA biosynthetic process	1	0.204482	BP	NFIA
GO:1903508	positive regulation of nucleic acid-templated transcription	1	0.204482	BP	NFIA
gga04144	Endocytosis	1	0.206134	KEGG	AP2A2
GO:0003700	DNA-binding transcription factor activity	1	0.206416	MF	NFIA
GO:0010629	negative regulation of gene expression	1	0.211353	BP	NFIA
GO:0051254	positive regulation of RNA metabolic process	1	0.213922	BP	NFIA
GO:0050790	regulation of catalytic activity	1	0.214777	BP	ARHGAP15
GO:0010557	positive regulation of macromolecule biosynthetic process	1	0.222455	BP	NFIA
GO:0045935	positive regulation of nucleobase-containing compound metabolic process	1	0.227552	BP	NFIA
GO:0050793	regulation of developmental process	1	0.2284	BP	ARHGAP15
GO:0031328	positive regulation of cellular biosynthetic process	1	0.230094	BP	NFIA
GO:0009891	positive regulation of biosynthetic process	1	0.232632	BP	NFIA
GO:0010628	positive regulation of gene expression	1	0.244422	BP	NFIA
GO:0051172	negative regulation of nitrogen compound metabolic process	1	0.247773	BP	NFIA
GO:0065009	regulation of molecular function	1	0.24861	BP	ARHGAP15
GO:0140110	transcription regulator activity	1	0.252265	MF	NFIA
GO:0031324	negative regulation of cellular metabolic process	1	0.261935	BP	NFIA
GO:0010605	negative regulation of macromolecule metabolic process	1	0.27514	BP	NFIA
GO:0006357	regulation of transcription by RNA polymerase II	1	0.28088	BP	NFIA
GO:0006366	transcription by RNA polymerase II	1	0.286597	BP	NFIA
GO:0009892	negative regulation of metabolic process	1	0.28904	BP	NFIA
GO:0009653	anatomical structure morphogenesis	1	0.289853	BP	ARHGAP15
GO:0051173	positive regulation of nitrogen compound metabolic process	1	0.323598	BP	NFIA
GO:0065008	regulation of biological quality	1	0.340162	BP	ARHGAP15
GO:0010604	positive regulation of macromolecule metabolic process	1	0.340946	BP	NFIA
GO:0031325	positive regulation of cellular metabolic process	1	0.340946	BP	NFIA
GO:0003677	DNA binding	1	0.350858	MF	NFIA
GO:0006355	regulation of transcription, DNA-templated	1	0.354972	BP	NFIA
GO:1903506	regulation of nucleic acid-templated transcription	1	0.361158	BP	NFIA
GO:2001141	regulation of RNA biosynthetic process	1	0.361158	BP	NFIA
GO:0006351	transcription, DNA-templated	1	0.362699	BP	NFIA
GO:0009893	positive regulation of metabolic process	1	0.364239	BP	NFIA
GO:0097659	nucleic acid-templated transcription	1	0.368847	BP	NFIA
GO:0032774	RNA biosynthetic process	1	0.369614	BP	NFIA
GO:0051252	regulation of RNA metabolic process	1	0.384845	BP	NFIA
GO:2000112	regulation of cellular macromolecule biosynthetic process	1	0.396895	BP	NFIA
GO:0019219	regulation of nucleobase-containing compound metabolic process	1	0.40213	BP	NFIA
GO:0034654	nucleobase-containing compound biosynthetic process	1	0.40213	BP	NFIA
GO:0010556	regulation of macromolecule biosynthetic process	1	0.404366	BP	NFIA
GO:0018130	heterocycle biosynthetic process	1	0.41105	BP	NFIA
GO:0019438	aromatic compound biosynthetic process	1	0.414747	BP	NFIA
GO:0031326	regulation of cellular biosynthetic process	1	0.414747	BP	NFIA
GO:0009889	regulation of biosynthetic process	1	0.41696	BP	NFIA
GO:1901362	organic cyclic compound biosynthetic process	1	0.423573	BP	NFIA
*P-value < 0.05 means significant for overrepresentation result

## Sheet: Table S10
Table S10: Result of overrepresentation Gene Ontology (GO) and Kyoto Encyclopedia of Genes and Genomes (KEGG) in Hot-humid Condition
ID	Description	Gene count	pValue*	Group	Gene name
GO:0006527	arginine catabolic process	1	0.00132	BP	ARG2
GO:0006896	Golgi to vacuole transport	1	0.00155	BP	VTI1B
GO:0050811	GABA receptor binding	1	0.00155	MF	ARG2
GO:1905475	regulation of protein localization to membrane	1	0.00287	BP	VTI1B
GO:0008088	axo-dendritic transport	1	0.00463	BP	TRAK2
GO:0006891	intra-Golgi vesicle-mediated transport	1	0.00463	BP	VTI1B
GO:0072384	organelle transport along microtubule	1	0.00507	BP	TRAK2
GO:0009064	glutamine family amino acid metabolic process	1	0.00595	BP	ARG2
GO:0005484	SNAP receptor activity	1	0.00639	MF	ARG2
GO:0046907	intracellular transport	2	0.00805	BP	VTI1B/TRAK2
GO:0042147	retrograde transport, endosome to Golgi	1	0.00815	BP	VTI1B
GO:0006892	post-Golgi vesicle-mediated transport	1	0.00837	BP	VTI1B
GO:0044248	cellular catabolic process	2	0.00907	BP	VTI1B/ARG2
gga00220	Arginine biosynthesis	1	0.00988365	KEGG	ARG2
GO:0032880	regulation of protein localization	1	0.0103	BP	VTI1B
GO:0009056	catabolic process	2	0.0111	BP	VTI1B/ARG2
GO:0051649	establishment of localization in cell	2	0.0112	BP	VTI1B/TRAK2
GO:0016482	cytosolic transport	1	0.0114	BP	VTI1B
GO:0007030	Golgi organization	1	0.0117	BP	VTI1B
GO:0016810	hydrolase activity, acting on carbon-nitrogen (but not peptide) bonds	1	0.0123	MF	ARG2
GO:0060341	regulation of cellular localization	1	0.0125	BP	VTI1B
GO:0007034	vacuolar transport	1	0.0149	BP	VTI1B
GO:0016236	macroautophagy	1	0.0152	BP	VTI1B
GO:0072659	protein localization to plasma membrane	1	0.0152	BP	VTI1B
GO:0000149	SNARE binding	1	0.0162	MF	ARG2
GO:1990778	protein localization to cell periphery	1	0.0167	BP	VTI1B
gga04130	SNARE interactions in vesicular transport	1	0.016821	KEGG	ARG2
GO:0046914	transition metal ion binding	1	0.0171	MF	ARG2
GO:0051641	cellular localization	2	0.0173	BP	VTI1B/TRAK2
GO:0046395	carboxylic acid catabolic process	1	0.0191	BP	ARG2
GO:0016054	organic acid catabolic process	1	0.0195	BP	ARG2
GO:0030674	protein-macromolecule adaptor activity	1	0.0195	MF	ARG2
GO:1901605	alpha-amino acid metabolic process	1	0.0202	BP	ARG2
GO:0006914	autophagy	1	0.0226	BP	VTI1B
GO:0061919	process utilizing autophagic mechanism	1	0.0226	BP	VTI1B
GO:0016197	endosomal transport	1	0.0228	BP	VTI1B
gga00330	Arginine and proline metabolism	1	0.0242998	KEGG	ARG2
GO:0044282	small molecule catabolic process	1	0.0265	BP	ARG2
GO:0060090	molecular adaptor activity	1	0.0284	MF	ARG2
GO:0006906	vesicle fusion	1	0.0301	BP	VTI1B
GO:0090174	organelle membrane fusion	1	0.0303	BP	VTI1B
GO:0072657	protein localization to membrane	1	0.0306	BP	VTI1B
GO:0006520	cellular amino acid metabolic process	1	0.0316	BP	ARG2
GO:0061025	membrane fusion	1	0.0319	BP	VTI1B
GO:0048284	organelle fusion	1	0.0327	BP	VTI1B
gga01230	Biosynthesis of amino acids	1	0.0340224	KEGG	ARG2
GO:0010256	endomembrane system organization	1	0.0344	BP	VTI1B
GO:0010970	transport along microtubule	1	0.0364	BP	TRAK2
GO:0099111	microtubule-based transport	1	0.0366	BP	TRAK2
GO:0051668	localization within membrane	1	0.0374	BP	VTI1B
GO:0030705	cytoskeleton-dependent intracellular transport	1	0.0432	BP	TRAK2
GO:0007018	microtubule-based movement	1	0.0473	BP	VTI1B
GO:0051656	establishment of organelle localization	1	0.0479	BP	VTI1B
GO:0006810	transport	2	0.0487	BP	VTI1B/TRAK2
gga04150	mTOR signaling pathway	1	0.0816677	KEGG	ARG2
*P-value < 0.05 means significant for overrepresentation result
